# Supplementary material for: Capacitive NO2 Detection Using CVD Graphene-Based Device
Source: Nanomaterials (Basel). 2023 Jan 5;13(2):243. doi: 10.3390/nano13020243 (PMC9863439; doi:10.3390/nano13020243)
Supplement: Supplementary file 1 [file nanomaterials-13-00243-s001.zip]

Archive with 1 entries (1 files):
- nanomaterials-2110408-supplementary.pdf
